# Supplementary material for: Loss of the m6A methyltransferase METTL3 in monocyte-derived macrophages ameliorates Alzheimer’s disease pathology in mice
Source: PLoS Biol. 2023 Mar 7;21(3):e3002017. doi: 10.1371/journal.pbio.3002017 (PMC9990945; doi:10.1371/journal.pbio.3002017)
Supplement: S1 Data — (XLSX) [file pbio.3002017.s010.xlsx]

## Sheet: Fig 1A
		WT							KO
	1	56.34	33.94	55.69	44.95	59.94	45.29	59.93	44.95	59.94	58.99	59.94	59.93	44.05	49.34
	2	32.79	46.91	39.12	41.9	36.27	41.11	36.95	46.84	12.45	45.09	15.01	33.84	29.97	39.96
	3	53.48	26.98	50.35	33.94	35.01	34.8	18.48	30.96	54.99	8.53	19.76	0	31.21	5.55
	4	6.35	54.95	9.96	35.14	39.35	30.53	17.93	11.55	20.74	8.93	12.74	28.54	19.94	1.93

## Sheet: Fig  1B
	WT	6.87714	4.20272	5.76871	4.68801	4.25629	5.03843	4.76925
	KO	5.84852	5.44155	5.71676	4.99226	3.66502	4.35926	4.57234

## Sheet: Fig  1C
	WT	0.11472	0.09622	0.09925	0.10399	0.1196	0.11553	0.10729
	KO	0.10672	0.09756	0.09079	0.09537	0.09301	0.09486	0.12395

## Sheet: Fig  1D
	WT	1	0	1	1	0	0	2
	KO	3	2	3	3	4	2	3

## Sheet: Fig 1G
	WT	55	52.1739	47.3684	52.6316	50	47.0588	57.1429	61.5385
	KO	71.4286	57.1429	75	70	66.6667	68.421	72.2222	69.2308

## Sheet: Fig 1I
		WT-BM								KO-BM
	Crossing（number）	0	0	0	2	1	1	1		4	2	2	2	2	2	2	1
		WT-BM								KO-BM
	Alterations（%）	52.1739	45	40	47.6191	56.25	46.6667	46.1538		61.9048	58.8235	65.2174	66.6667	52.3809	70.5882	57.1429	70

## Sheet: Fig 1J
		WT-mono								KO-mono
	Crossing（number）	1	1	2	2	3	1	1	3	4	6	5	4	8	4	8	4
		WT-mono								KO-mono
	Alterations（%）	45	40	53.3333	41.6667	45.4545	57.1429	56.25	47.0588	54.1667	65	63.6364	62.5	68	71.4286	69.5652	70.5882

## Sheet: Fig 1K
		WT								KO								WT+CCR2 antagonist								KO+CCR2 antagonist
	Crossing（number）	3	2	2	2	2	1	3		4	3	5	5	4	4	4	3	2	2	0	1	1	1	2	1	3	1	1	1	2	1	1	1
		WT								KO								WT+CCR2 antagonist								KO+CCR2 antagonist
	Alterations（%）	53.3333	52.9412	63.1579	50	57.1429	43.75	66.6667		58.3333	77.7778	75	71.4286	81.8182	72.2222	73.913	77.2727	57.1429	47.3684	45	41.1765	38.8889	52.6316	33.3333	44.4444	35.2941	47.0588	47.3684	41.1765	52.9412	54.5455	47.3684	61.5385

## Sheet: Fig 2C
	Mettl3			Atat1			Hdac6			Sirt2
	WT	KO		WT	KO		WT	KO		WT	KO
	1.08377	0.0243489		1.06902	0.485205		1.10632	1.04006		0.990381	0.954842
	0.905041	0.0177013		1.16982	0.730353		0.923874	0.990801		0.969999	0.988514
	1.01119	0.0135084		0.761166	0.491978		0.969806	0.827406		1.03962	0.948246

## Sheet: Fig 2D
		NC siRNA			Mettl3 siRNA-1			Mettl3 siRNA-2
	Mettl3	0.9375	1.09194	0.970561	0.239263	0.205423	0.317905	0.315709	0.317905	0.385998
		NC siRNA			Mettl3 siRNA-1			Mettl3 siRNA-2
	Atat1	1.14196	0.835962	1.02208	0.360982	0.456916	0.381565	0.554785	0.432269	0.423373

[truncated: 33 more sheets: Fig 2F, Fig 2G, Fig 2H, Fig 3D, Fig 4A, Fig 4B, Fig 4D, Fig 4E, Fig 4G, Fig 4H, Fig 4I, Fig 5A, Fig 5B, Fig 5C, Fig 5D, Fig 6A, Fig 6B, Fig 6C, Fig 6D, Fig 6E …]
